# Supplementary material for: Enhanced Visible Light Controlled Glucose Photo-Reforming Using a Composite WO3/Ag/TiO2 Photoanode: Effect of Incorporated Plasmonic Ag Nanoparticles
Source: Nanomaterials (Basel). 2024 Dec 13;14(24):2001. doi: 10.3390/nano14242001 (PMC11728817; doi:10.3390/nano14242001)
Supplement: Supplementary file 1 [file nanomaterials-14-02001-s001.zip]

Archive with 1 entries (1 files):
- nanomaterials-3296568-supplementary.pdf
